# Supplementary material for: High Immunoproteasome Activity and sXBP1 in Pediatric Precursor B-ALL Predicts Sensitivity towards Proteasome Inhibitors
Source: Cells. 2021 Oct 22;10(11):2853. doi: 10.3390/cells10112853 (PMC8616377; doi:10.3390/cells10112853)
Supplement: Supplementary file 1 [file cells-10-02853-s001.zip]

Archive with 1 entries (1 files):
- cells-1421183-supplementary.pdf
